# Supplementary material for: A Study of the Long-Term Electrochemical Stability of Thin-Film Titanium–Platinum Microelectrodes and Their Comparison to Classic, Wire-Based Platinum Microelectrodes in Selected Inorganic Electrolytes
Source: Materials (Basel). 2024 Mar 15;17(6):1352. doi: 10.3390/ma17061352 (PMC10971937; doi:10.3390/ma17061352)
Supplement: Supplementary file 1 [file materials-17-01352-s001.zip]

Archive with 1 entries (1 files):
- materials-2882736-supplementary.pptx
